# Supplementary material for: N2 Fixation, N Transfer, and Land Equivalent Ratio (LER) in Grain Legume–Wheat Intercropping: Impact of N Supply and Plant Density
Source: Plants (Basel). 2024 Mar 30;13(7):991. doi: 10.3390/plants13070991 (PMC11013795; doi:10.3390/plants13070991)
Supplement: Supplementary file 1 [file plants-13-00991-s001.zip]

Archive with 1 entries (1 files):
- plants-2914533-supplementary.pdf
